# Supplementary material for: Relation between Polygenic Risk Score, Vitamin D Status and BMI-for-Age z Score in Chinese Preschool Children
Source: Nutrients. 2024 Mar 11;16(6):792. doi: 10.3390/nu16060792 (PMC10975108; doi:10.3390/nu16060792)
Supplement: Supplementary file 1 [file nutrients-16-00792-s001.zip]

Archive with 1 entries (1 files):
- nutrients-2906316-supplementary.xlsx
