# Supplementary material for: Relation between Polygenic Risk Score, Vitamin D Status and BMI-for-Age z Score in Chinese Preschool Children
Source: Nutrients. 2024 Mar 11;16(6):792. doi: 10.3390/nu16060792 (PMC10975108; doi:10.3390/nu16060792)
Supplement: Supplementary file 1 [file nutrients-16-00792-s001.zip › nutrients-2906316-supplementary.xlsx]

## Sheet: Table S1
Supplementary Table S1. Primer sequences of 55 loci included in the polygenic risk score
SNP	Alleles		Primer FAMa	Primer HEXb	Primer COMMON
	REF	ALT
rs860295	A	G	GAAGGTGACCAAGTTCATGCTCACAGTGGGAACCAATCTCTACAAA	GAAGGTCGGAGTCAACGGATTCAGTGGGAACCAATCTCTACAAG	CACCACGACACTTGGCTAATTTTTAAAAAG
rs633715	T	C	GAAGGTGACCAAGTTCATGCTCTGCTTATTTTTCCATTCTCATTCCCA	GAAGGTCGGAGTCAACGGATTTGCTTATTTTTCCATTCTCATTCCCG	CTTCTGGCAGCACTAGAGGGAAC
rs491055	A	G	GAAGGTGACCAAGTTCATGCTAATTATATTGTTAGAAAAAGGGTTTGGCTT	GAAGGTCGGAGTCAACGGATTATTATATTGTTAGAAAAAGGGTTTGGCTC	CCAACCGCCTCCCGTACTATTTAAA
rs6734118	C	A	GAAGGTGACCAAGTTCATGCTCTGTCTTACAGATCTGCATCTCTC	GAAGGTCGGAGTCAACGGATTTCTGTCTTACAGATCTGCATCTCTA	GGGACACTCAGGTGCTTATAGAAAG
rs77489951	C	T	GAAGGTGACCAAGTTCATGCTTACCCTGAAATTCGAGATGCCTC	GAAGGTCGGAGTCAACGGATTGTACCCTGAAATTCGAGATGCCTT	TGACACCAGTCTCCATGGGAATTAG
rs10174398	T	C	GAAGGTGACCAAGTTCATGCTAGTCCACCTCTATCTGTACCCAT	GAAGGTCGGAGTCAACGGATTGTCCACCTCTATCTGTACCCAC	GACATCTGATGGGAGAAGAACATTATATG
rs2390669	A	C	GAAGGTGACCAAGTTCATGCTAAGAAAATACTGAATTAGGGCAGAATCA	GAAGGTCGGAGTCAACGGATTGAAAATACTGAATTAGGGCAGAATCC	TGCACATTGTACACATGTACCCTAAAAC
rs939584	C	T	GAAGGTGACCAAGTTCATGCTAGCGGCCCTATCGGGTGG	GAAGGTCGGAGTCAACGGATTGAGCGGCCCTATCGGGTGA	TCCAGACCCTGAGAACTGAAGAAAC
rs713586	T	C	GAAGGTGACCAAGTTCATGCTCCTCCCAAGGGAGCCAGTTT	GAAGGTCGGAGTCAACGGATTCCTCCCAAGGGAGCCAGTTC	GGCCCGAGGAGTGACTGGTG
rs10197655	G	A	GAAGGTGACCAAGTTCATGCTCATTAATGGGCTATTATTGTTATAATGGG	GAAGGTCGGAGTCAACGGATTGCATTAATGGGCTATTATTGTTATAATGGA	CCCTAAGAGTAATTTCTTCATAAACCACC
rs2574704	T	C	GAAGGTGACCAAGTTCATGCTGCCTCGAATACAGTCAGCCACT	GAAGGTCGGAGTCAACGGATTCCTCGAATACAGTCAGCCACC	GTACTGTGTCTCCTGACCCCTTC
rs8192473	C	T	GAAGGTGACCAAGTTCATGCTCACACACCTCACCAGAATTGTG	GAAGGTCGGAGTCAACGGATTCCACACACCTCACCAGAATTGTA	GGAGTCACAGATGAAGAAAACATTTTGTC
rs11130319	A	T	GAAGGTGACCAAGTTCATGCTCTCTGTCTCTACCAAAAAAAAAAA	GAAGGTCGGAGTCAACGGATTCTCTGTCTCTACCAAAAAAAAAAT	CAATAGGCGTGCCCCACCACACTTA
rs4686392	A	G	GAAGGTGACCAAGTTCATGCTTCAACCAGAATAGATGCTAAGTTATCT	GAAGGTCGGAGTCAACGGATTCAACCAGAATAGATGCTAAGTTATCC	GTCACTTAAGAGCACACAAAAGAGGTG
rs1996023	T	G	GAAGGTGACCAAGTTCATGCTCCGTCCTTTGAGGTAAACACTATTAT	GAAGGTCGGAGTCAACGGATTCGTCCTTTGAGGTAAACACTATTAG	AGACTTTTATGTCAACCATACCTCAATAAAG
rs1035491	A	G	GAAGGTGACCAAGTTCATGCTACCATCCCCTATCTCTAAAAGCTAA	GAAGGTCGGAGTCAACGGATTCCATCCCCTATCTCTAAAAGCTAG	TTCTGCATGAGCCCTAGCCCTG
rs329120	C	T	GAAGGTGACCAAGTTCATGCTCTGGCAGATCTGTTGCAAAAACG	GAAGGTCGGAGTCAACGGATTGCTGGCAGATCTGTTGCAAAAACA	CCTGCGCATCTCCACGACGTTAT
rs6881648	A	C	GAAGGTGACCAAGTTCATGCTCCAGGTGAGGGATATAATCTTCTGT	GAAGGTCGGAGTCAACGGATTCAGGTGAGGGATATAATCTTCTGG	CGAATACTGCGCTTTTCCGAGGG
rs10062657	C	A	GAAGGTGACCAAGTTCATGCTTCAGTTGTTTGAAATATCCTTGCATTATG	GAAGGTCGGAGTCAACGGATTCAGTTGTTTGAAATATCCTTGCATTATT	TTCCAACAACTGACTAATGGAAGTTCC
rs9397585	T	C	GAAGGTGACCAAGTTCATGCTAAAAAATGAGAAAGATCTCTATAAACTGATAT	GAAGGTCGGAGTCAACGGATTAAAAATGAGAAAGATCTCTATAAACTGATAC	TCATTTCTCATTTAACACATATGCTGAAAATTAC
rs35261542	C	A	GAAGGTGACCAAGTTCATGCTATTATAATGGAGCTGAAAAATTGTTATCAC	GAAGGTCGGAGTCAACGGATTGATTATAATGGAGCTGAAAAATTGTTATCAA	GTGTGACAACATTACAATTGCTATGATATAAC
rs2206271	T	A	GAAGGTGACCAAGTTCATGCTTATCTCTGTGTTGATGGCTACACAA	GAAGGTCGGAGTCAACGGATTTATCTCTGTGTTGATGGCTACACAT	CTAGCTTTTTTGTTCTATGGTGACAGAGAT
rs6947395	A	T	GAAGGTGACCAAGTTCATGCTTACACATTCTCAAGCATGACGACTAT	GAAGGTCGGAGTCAACGGATTTACACATTCTCAAGCATGACGACTAA	TTGATCAAACTTTTTAAACCTGAGCTTGTAG
rs77636220	G	A	GAAGGTGACCAAGTTCATGCTGAGGCTCACTAAACAAGATTTTAATCC	GAAGGTCGGAGTCAACGGATTAAGAGGCTCACTAAACAAGATTTTAATCT	GGGTAAGGTCTCTAAGGGCAGAC
rs28857569	T	C	GAAGGTGACCAAGTTCATGCTCCTCTGGACTTTGGGTACCAATA	GAAGGTCGGAGTCAACGGATTCTCTGGACTTTGGGTACCAATG	CAAGCCACCTTTCACCCTCTCTC
rs10868215	T	C	GAAGGTGACCAAGTTCATGCTCAGTCTCTGGCAACTCTATGTTAAT	GAAGGTCGGAGTCAACGGATTCAGTCTCTGGCAACTCTATGTTAAC	CTCCCCCATGTCCTCCGCTTAAT
rs3932549	A	C	GAAGGTGACCAAGTTCATGCTGTGCCCAGTGATGAAAAATAGTATGA	GAAGGTCGGAGTCAACGGATTTGCCCAGTGATGAAAAATAGTATGC	GGATTGTTGAATAGCATGGTAATTCTATTTTTC
rs5015933	T	C	GAAGGTGACCAAGTTCATGCTGCAGACACACCAGGTTCCTCT	GAAGGTCGGAGTCAACGGATTCAGACACACCAGGTTCCTCC	GAATAATGATTATTTGCCACAACGCAGG
rs7912454	A	G	GAAGGTGACCAAGTTCATGCTAAACATACTGCATAGACGATGAGACA	GAAGGTCGGAGTCAACGGATTCATACTGCATAGACGATGAGACG	AACCCTTTCCTTTTCCCCTTCAAAAATG
rs80117551	C	T	GAAGGTGACCAAGTTCATGCTCTCTGTCAGCCAGTGGCGAC	GAAGGTCGGAGTCAACGGATTCTCTGTCAGCCAGTGGCGAT	ACAGACGCCGGAGGTGCCCT
rs12569457	C	T	GAAGGTGACCAAGTTCATGCTTTGGTCTTTGTTTCAAGGAGATGAC	GAAGGTCGGAGTCAACGGATTGTTGGTCTTTGTTTCAAGGAGATGAT	TTTGGCTGGCAAGCTCTCCAGG
rs1907240	G	A	GAAGGTGACCAAGTTCATGCTGAGAGAAGCGGAGGGAACCC	GAAGGTCGGAGTCAACGGATTGAGAGAAGCGGAGGGAACCT	CCGTACAGGCTTGGAAAACCCAC
rs1568079	T	A	GAAGGTGACCAAGTTCATGCTTCGCGGTGAATGTCACATTGAGA	GAAGGTCGGAGTCAACGGATTTCGCGGTGAATGTCACATTGAGT	TGCCGGCAGGTGCAGCTGGA
rs2495707	A	G	GAAGGTGACCAAGTTCATGCTCCCATCTCTAGAATAAATAAAGAAATAGGT	GAAGGTCGGAGTCAACGGATTCCATCTCTAGAATAAATAAAGAAATAGGC	GAGACTCTGTCTCAAACAAACAAACAAAC
rs4409766	T	C	GAAGGTGACCAAGTTCATGCTGCCTGAAACACAGAAGTAGCCA	GAAGGTCGGAGTCAACGGATTGCCTGAAACACAGAAGTAGCCG	TCTGTTTTCTAAATGTCTCACAAATCCTTTG
rs60808706	G	A	GAAGGTGACCAAGTTCATGCTGGAATCGAAGTCATAGGAGGCG	GAAGGTCGGAGTCAACGGATTGGAATCGAAGTCATAGGAGGCA	TGGGAGCAGCTCTGTCCCTTTC
rs16937956	A	G	GAAGGTGACCAAGTTCATGCTATCAGTGTCCTTGTGGTGGACTT	GAAGGTCGGAGTCAACGGATTCAGTGTCCTTGTGGTGGACTC	CAACACACTGCAAAAAGCCTCTTTAGC
rs80234489	A	C	GAAGGTGACCAAGTTCATGCTTAGTTCTTTGCTAGAGAGATCAGGTT	GAAGGTCGGAGTCAACGGATTGTTCTTTGCTAGAGAGATCAGGTG	TCAAAACAACAACAACAAAACAAAAATCCAAAAC
rs3205718	C	T	GAAGGTGACCAAGTTCATGCTCGAGGACCTGTCCCTCCTC	GAAGGTCGGAGTCAACGGATTCCGAGGACCTGTCCCTCCTT	CTTATTCAGGGCTGAGTGCCAAAAG
rs9568867	G	A	GAAGGTGACCAAGTTCATGCTCTTATAATATTTTCTGATTTAGGGATCTGG	GAAGGTCGGAGTCAACGGATTTCTTATAATATTTTCTGATTTAGGGATCTGA	GAACACTTCCAAAATTCCTTTATCTGGAC
rs729050	G	T	GAAGGTGACCAAGTTCATGCTAGATTTGTTTTTAATTTGTTGAAGTTAAAAATGC	GAAGGTCGGAGTCAACGGATTTAGATTTGTTTTTAATTTGTTGAAGTTAAAAATGA	CATTTTCTGAAAGCCTCCATCCGTG
rs2593235	G	A	GAAGGTGACCAAGTTCATGCTTCAGTAATTTGATGATCAGGCTTCTG	GAAGGTCGGAGTCAACGGATTGTCAGTAATTTGATGATCAGGCTTCTA	TCATTTTTTCTACTCCTTCTGTAAGCCC
rs72749754	G	C	GAAGGTGACCAAGTTCATGCTCATTCTGGACCTCATTTTTTTATCTACG	GAAGGTCGGAGTCAACGGATTCATTCTGGACCTCATTTTTTTATCTACC	CAGCTGTCACCGTAAAAGAAAACATCATT
rs4788694	C	G	GAAGGTGACCAAGTTCATGCTCTACAACTGGGGAGGGCTGC	GAAGGTCGGAGTCAACGGATTCTACAACTGGGGAGGGCTGG	CACATCTGTGCTGCCTGCACCTT
rs12597682	C	A	GAAGGTGACCAAGTTCATGCTTTGAGAAATTCCATCTTAATCTTGACC	GAAGGTCGGAGTCAACGGATTCTTGAGAAATTCCATCTTAATCTTGACA	GGATTTAGATTTGGATTACTGTGAAGATATG
rs62034325	A	G	GAAGGTGACCAAGTTCATGCTGAAAGGACAGTATGTCTAGTTACCA	GAAGGTCGGAGTCAACGGATTGAAAGGACAGTATGTCTAGTTACCG	GCCAGGGAATAGTCTAAAACTGCAG
rs11642015	C	T	GAAGGTGACCAAGTTCATGCTGATGCACAAAGGGGCAACTCC	GAAGGTCGGAGTCAACGGATTTTGATGCACAAAGGGGCAACTCT	CAAAGCTGCCTATCCATCCCACC
rs4790981	A	G	GAAGGTGACCAAGTTCATGCTATTATTAACATAGTTATACATAACTATTTAAAAATCA	GAAGGTCGGAGTCAACGGATTTTATTAACATAGTTATACATAACTATTTAAAAATCG	GAAAGGGAAAACTAGTTTGAAACAAATAATTTGG
rs1518170	T	C	GAAGGTGACCAAGTTCATGCTCAGGGATGAATCACTATGTTTTAGAAATTT	GAAGGTCGGAGTCAACGGATTAGGGATGAATCACTATGTTTTAGAAATTC	GTCTATGTTGAGTGTTATTTGATTTTATAGATTTTTA
rs6567160	T	C	GAAGGTGACCAAGTTCATGCTACAGCCTGCCCTAATGGTATTTTAT	GAAGGTCGGAGTCAACGGATTCAGCCTGCCCTAATGGTATTTTAC	AGCTCAGACATGACTTGGCAGTTAG
rs16978956	A	G	GAAGGTGACCAAGTTCATGCTTTTATTTCCTTTGGCTACTTTTCTCCA	GAAGGTCGGAGTCAACGGATTTTATTTCCTTTGGCTACTTTTCTCCG	CACATCACAGTGAAACTGCTGAATACC
rs2247627	G	A	GAAGGTGACCAAGTTCATGCTGGAGGGAAGCTTCACTAGATATTAC	GAAGGTCGGAGTCAACGGATTGGAGGGAAGCTTCACTAGATATTAT	GCACATTAAATTCTGCAAATGGCACTTG
rs6089584	G	C	GAAGGTGACCAAGTTCATGCTGTGAGGAACCTGGTTCCCATC	GAAGGTCGGAGTCAACGGATTGTGAGGAACCTGGTTCCCATG	TTGGGAAGCTGGTTACACGGAAGAA
rs9983113	G	T	GAAGGTGACCAAGTTCATGCTAGCTTGACAAGGGCAGGTCC	GAAGGTCGGAGTCAACGGATTGAGCTTGACAAGGGCAGGTCA	ACGTGTGGCATCAATGACGGTCAAT
rs139913	T	A	GAAGGTGACCAAGTTCATGCTTTTACAACACCTTGTTAAAAGGAGTCT	GAAGGTCGGAGTCAACGGATTTTTACAACACCTTGTTAAAAGGAGTCA	GAATGCATTTTGTATGTCAAAAACAGGAGG
Summary of primer sequences of 55 loci included in the polygenic risk score.
SNP, single nucleotide polymorphism; REF, reference allele; ALT, alternative allele.
aAll FAM primers were carried with a compatible tail: 5' GAAGGTGACCAAGTTCATGCT 3'.
bAll HEX primers were carried with a compatible tail: 5' GAAGGTCGGAGTCAACGGATT 3'.

## Sheet: Table S2
Supplementary Table S2. Detailed information of 55 loci included in the polygenic risk score
SNP	Chr.	Position (bp)a	Positional candidate genes	Meta-analysisb				HWE-P	MAF
				EAc	EAF	β (s.e.m)	P value
rs860295	1	155767708	GON4L	G	0.267	0.029 (0.004)	8.66101e-11	0.541553	0.264593
rs633715	1	177852580	LOC101928778,SEC16B	C	0.225	0.049 (0.004)	1.05351e-33	0.0670045	0.17864
rs491055	1	190308834	BRINP3	G	0.630	-0.022 (0.004)	2.82183e-10	0.859149	0.389101
rs6734118	2	37559355	PRKD3,QPCT	A	0.539	0.024 (0.003)	3.41647e-12	0.474687	0.355641
rs77489951	2	38750287	LOC101929596,HNRNPLL	T	0.064	0.044 (0.008)	9.39057e-09	0.314222	0.0407088
rs10174398	2	51195601	NRXN1	C	0.577	-0.020 (0.003)	4.65196e-09	0.888485	0.431644
rs2390669	2	169091942	STK39	C	0.244	0.024 (0.004)	5.63124e-10	0.0537881	0.314066
rs939584	2	621558	FAM150B,TMEM18	T	0.897	0.056 (0.006)	6.39886e-23	0.270333	0.101435
rs713586	2	25158008	ADCY3,DNAJC27	C	0.511	0.025 (0.003)	4.91712e-13	0.0679444	0.457416
rs10197655	2	58791420	LINC01122	A	0.599	-0.020 (0.003)	3.63048e-09	0.67109	0.422084
rs2574704	3	11655381	VGLL4	C	0.649	0.019 (0.004)	4.70041e-08	0.1779	0.409656
rs8192473	3	42299399	CCK	T	0.097	-0.035 (0.006)	3.57691e-09	0.703982	0.136711
rs11130319	3	52755592	NEK4	T	0.534	0.023 (0.003)	3.71913e-11	0.0231244	0.424664
rs4686392	3	185524081	IGF2BP2	G	0.337	-0.032 (0.004)	1.41647e-18	0.60088	0.253589
rs1996023	4	45164637	GNPDA2,GABRG1	G	0.71	-0.032 (0.004)	1.05619e-17	0.506644	0.33413
rs1035491	5	63962177	RGS7BP,FAM159B	G	0.241	-0.024 (0.004)	5.63008e-09	0.0363954	0.295215
rs329120	5	133861756	JADE2	T	0.372	-0.019 (0.004)	3.69987e-08	0.559473	0.379426
rs6881648	5	74991849	POC5	C	0.56	-0.024 (0.003)	2.02611e-12	0.92718	0.444338
rs10062657	5	95867908	PCSK1	A	0.594	-0.038 (0.004)	3.89259e-25	0.962131	0.454894
rs9397585	6	153396875	RGS17	C	0.646	0.021 (0.004)	5.04934e-09	0.260756	0.295889
rs35261542	6	20675792	CDKAL1	A	0.429	-0.039 (0.004)	3.61296e-29	0.317338	0.393881
rs2206271	6	50786008	TFAP2B	A	0.351	0.031 (0.004)	2.76776e-18	0.050659	0.377756
rs6947395	7	69406661	AUTS2	T	0.198	0.029 (0.004)	4.81101e-12	0.727762	0.208054
rs77636220	8	64552779	LOC102724612,LINC01289	A	0.204	0.028 (0.004)	2.79665e-11	0.286161	0.221053
rs28857569	8	76697034	HNF4G,LINC01111	C	0.315	0.023 (0.004)	2.00406e-09	0.000136902	0.192639
rs10868215	9	87234111	SLC28A3,NTRK2	C	0.321	-0.021 (0.004)	1.33751e-08	0.338485	0.297323
rs3932549	9	97073588	ZNF169,NUTM2F	C	0.687	0.025 (0.004)	1.96756e-09	0.479292	0.372004
rs5015933	9	128137418	GAPVD1,MAPKAP1	C	0.540	-0.021 (0.003)	6.12288e-10	0.48418	0.447847
rs7912454	10	18584792	CACNB2	G	0.170	-0.029 (0.005)	3.62158e-10	0.618915	0.0947368
rs80117551	10	69834828	HERC4	T	0.255	-0.022 (0.004)	1.57459e-08	0.950016	0.308317
rs12569457	10	99096676	FRAT2,RRP12	T	0.193	0.025 (0.004)	6.67151e-09	0.594546	0.083652
rs1907240	10	122897959	MIR5694,FGFR2	A	0.698	-0.024 (0.004)	3.47016e-11	0.304685	0.394837
rs1568079	10	125251751	BUB3,GPR26	A	0.355	-0.025 (0.004)	1.79624e-12	0.0333767	0.32023
rs2495707	10	102425949	HIF1AN,PAX2	G	0.447	-0.025 (0.004)	1.20899e-09	0.668482	0.423518
rs4409766	10	104616663	C10orf32-ASMT	C	0.282	0.025 (0.004)	5.08316e-11	0.465263	0.285373
rs60808706	11	2857233	KCNQ1	A	0.392	0.046 (0.004)	1.24352e-38	0.724362	0.361244
rs16937956	11	8404501	LMO1,STK33	G	0.564	-0.022 (0.003)	5.15556e-11	0.266132	0.40153
rs80234489	12	31441179	FAM60A	C	0.191	-0.031 (0.005)	1.04697e-11	0.000387005	0.180556
rs3205718	12	50261809	FAIM2	T	0.287	0.023 (0.004)	4.61594e-10	0.0319923	0.221053
rs9568867	13	54107352	LINC01065,LINC00558	A	0.225	0.031 (0.004)	1.02541e-14	0.301912	0.255992
rs729050	14	94109502	UNC79	T	0.411	0.021 (0.003)	2.08326e-09	0.177185	0.384246
rs2593235	15	57541201	TCF12	A	0.395	-0.020 (0.003)	1.60022e-08	0.853391	0.385646
rs72749754	15	62319432	VPS13C	C	0.213	-0.026 (0.004)	7.67736e-10	0.377035	0.232212
rs4788694	16	73070083	ZFHX3	G	0.675	-0.021 (0.004)	2.54243e-08	0.500764	0.179732
rs12597682	16	20258432	GPR139,GP2	A	0.178	-0.030 (0.004)	8.2515e-12	0.0229374	0.255268
rs62034325	16	28538640	IL27,NUPR1	G	0.127	0.032 (0.005)	3.80848e-10	1.35e-05	0.0998081
rs11642015	16	53802494	FTO	T	0.207	0.081 (0.004)	2.03886e-81	0.181505	0.124761
rs4790981	17	65921834	BPTF	G	0.713	0.024 (0.004)	4.65013e-10	0.410206	0.379923
rs1518170	18	40708905	RIT2,SYT4	C	0.684	-0.021 (0.004)	6.80432e-09	0.512995	0.435701
rs6567160	18	57829135	PMAIP1,MC4R	C	0.217	0.052 (0.004)	8.44032e-37	0.0343727	0.167782
rs16978956	20	18288165	ZNF133	G	0.188	0.026 (0.004)	3.46104e-09	0.482087	0.129701
rs2247627	20	54145086	LINC01441,CBLN4	A	0.450	0.019 (0.003)	2.54479e-08	0.606312	0.425359
rs6089584	20	60564086	TAF4	C	0.662	-0.022 (0.004)	3.57667e-09	0.641497	0.339559
rs9983113	21	40315316	LOC400867,LOC101928435	T	0.776	-0.023 (0.004)	2.3156e-08	0.256144	0.452632
rs139913	22	40713861	TNRC6B	A	0.478	-0.027 (0.003)	2.28669e-15	0.274055	0.432122
Summary of detailed information of 55 loci included in the polygenic risk score.
SNP, single nucleotide polymorphism; Chr., chromosome; EA, effective allele; EAF, effective allele frequency; HWE, Hardy-Weinberg Equilibrium; MAF, minor allele frequency.
aPositions are based on GRCh37 (hg19).
bMeta-analysis was conducted by Akiyama et al.[10] based on the GWAS population and the replication cohort population (n = 173430). EAF, β (s.e.m) and P value were obtained from the meta-analysis.
cAlternative allele was treated as effective allele.
HWE-P and MAF were obtained from our analyses.
